# Supplementary material for: Late-life mortality is underestimated because of data errors
Source: PLoS Biol. 2019 Feb 7;17(2):e3000148. doi: 10.1371/journal.pbio.3000148 (PMC6386419; doi:10.1371/journal.pbio.3000148)
Supplement: S1 Data — (XLSX) [file pbio.3000148.s003.xlsx]

## Sheet: Sheet1
Data for Fig.1, 1900 birth cohort
	Men						Women
	Raw data			Cleaner data			Raw data			Cleaner data
Age	lx	dx	hx	lx	dx	hx	lx	dx	hx	lx	dx	hx
90	60162	2842	0.193527	60096	2842	0.193745	167476	5796	0.140869	167149	5796	0.14115
90.25	57320	2759	0.197281	57254	2759	0.197514	161680	5640	0.142012	161353	5640	0.142305
90.5	54561	2684	0.201733	54495	2684	0.201983	156040	5507	0.143705	155713	5507	0.144012
90.75	51877	2628	0.207899	51811	2628	0.208171	150533	5597	0.151542	150206	5597	0.151878
91	49249	2621	0.218697	49183	2621	0.218998	144936	5578	0.156964	144609	5578	0.157326
91.25	46628	2518	0.222002	46562	2518	0.222325	139358	5491	0.160776	139031	5491	0.161162
91.5	44110	2274	0.211668	44044	2274	0.211993	133867	5190	0.158145	133540	5190	0.15854
91.75	41836	2313	0.227436	41770	2313	0.227806	128677	5368	0.170422	128350	5368	0.170866
92	39523	2212	0.230315	39457	2212	0.230711	123309	5185	0.171808	122982	5185	0.172274
92.25	37311	2166	0.239152	37245	2166	0.239589	118124	5176	0.1792	117797	5176	0.179708
92.5	35145	2014	0.235983	35079	2014	0.23644	112948	5206	0.188717	112621	5206	0.189278
92.75	33131	2045	0.254761	33065	2045	0.255286	107742	5029	0.191167	107415	5029	0.191763
93	31086	2016	0.268103	31020	2016	0.268693	102713	5066	0.202276	102386	5066	0.202938
93.25	29070	1923	0.273654	29004	1923	0.274298	97647	4925	0.206966	97320	4925	0.20768
93.5	27147	1784	0.271796	27081	1784	0.272481	92722	4624	0.204579	92395	4624	0.205322
93.75	25363	1696	0.276728	25297	1696	0.277476	88098	4664	0.217522	87771	4664	0.218355
94	23667	1600	0.279879	23601	1600	0.280689	83434	4396	0.216456	83107	4396	0.217331
94.25	22067	1426	0.267116	22001	1426	0.267944	79038	4214	0.219105	78711	4214	0.220041
94.5	20641	1431	0.28727	20575	1431	0.288225	74824	4147	0.228012	74497	4147	0.229042
94.75	19210	1378	0.297608	19144	1378	0.298672	70677	4024	0.234413	70350	4024	0.235535
95	17832	1378	0.321531	17766	1378	0.322773	66653	3974	0.245817	66326	3974	0.247066
95.25	16454	1246	0.314825	16388	1246	0.316143	62679	3851	0.253549	62352	3851	0.254921
95.5	15208	1138	0.31095	15142	1138	0.312358	58828	3635	0.255041	58501	3635	0.256512
95.75	14070	1071	0.316524	14004	1071	0.318076	55193	3523	0.26374	54866	3523	0.265364
96	12999	1064	0.341381	12933	1064	0.343198	51670	3317	0.265299	51343	3317	0.267045
96.25	11935	1003	0.350899	11869	1003	0.352936	48353	3165	0.270683	48026	3165	0.272589
96.5	10932	935	0.357399	10866	935	0.359667	45188	3056	0.279982	44861	3056	0.282095
96.75	9997	867	0.362629	9931	867	0.365149	42132	3021	0.297478	41805	3021	0.299892
97	9130	773	0.353634	9064	773	0.356324	39111	2825	0.299747	38784	2825	0.302369
97.25	8357	730	0.365365	8291	730	0.368408	36286	2673	0.305927	35959	2673	0.308816
97.5	7627	647	0.354351	7561	647	0.357582	33613	2551	0.315547	33286	2551	0.31877
97.75	6980	658	0.39573	6914	658	0.399696	31062	2418	0.323987	30735	2418	0.327576
98	6322	590	0.391571	6256	590	0.395907	28644	2257	0.328106	28317	2257	0.332052
98.25	5732	549	0.402382	5666	549	0.407308	26387	2133	0.33696	26060	2133	0.341369
98.5	5183	504	0.408842	5117	504	0.414388	24254	2073	0.357144	23927	2073	0.362246
98.75	4679	443	0.397532	4613	443	0.403507	22181	1862	0.350494	21854	1862	0.355972
99	4236	438	0.436146	4170	438	0.443432	20319	1750	0.360008	19992	1750	0.366166
99.25	3798	386	0.428294	3732	386	0.436281	18569	1576	0.354536	18242	1576	0.361178
99.5	3412	371	0.459941	3346	371	0.469546	16993	1506	0.370936	16666	1506	0.378558
99.75	3041	365	0.510757	2975	365	0.522829	15487	1415	0.382963	15160	1415	0.391628
100	2676	323	0.51382	2610	322	0.525929	14072	1354	0.40433	13745	1350	0.41316
100.25	2353	270	0.486925	2288	269	0.499652	12718	1216	0.401651	12395	1214	0.411944
100.5	2083	211	0.426802	2019	211	0.441076	11502	1122	0.4102	11181	1121	0.422202
100.75	1872	203	0.458628	1808	203	0.475828	10380	1041	0.422334	10060	1037	0.434733
101	1669	180	0.455985	1605	180	0.475247	9339	956	0.431554	9023	956	0.447513
101.25	1489	195	0.560546	1425	195	0.587571	8383	902	0.454866	8067	902	0.473739
101.5	1294	148	0.485246	1230	148	0.512111	7481	782	0.441185	7165	782	0.461766
101.75	1146	143	0.532341	1082	143	0.566056	6699	740	0.467688	6383	740	0.492267
102	1003	123	0.52257	939	123	0.560684	5959	685	0.487848	5643	685	0.516932
102.25	880	111	0.538508	816	111	0.583826	5274	630	0.508167	4958	630	0.542752
102.5	769	95	0.52668	705	95	0.577947	4644	526	0.480256	4328	526	0.517589
102.75	674	67	0.418423	610	67	0.464874	4118	495	0.511562	3802	495	0.55704
103	607	88	0.625222	543	88	0.705411	3623	395	0.461247	3307	386	0.495825
103.25	519	64	0.525667	455	63	0.595041	3228	382	0.503128	2921	379	0.555006
103.5	455	62	0.584906	392	60	0.662983	2846	331	0.493938	2542	326	0.548129
103.75	393	44	0.474394	332	44	0.567742	2515	336	0.572646	2216	330	0.643589
104	349	46	0.564417	288	46	0.69434	2179	241	0.468302	1886	241	0.546021
104.25	303	49	0.70377	242	49	0.90115	1938	232	0.50933	1645	232	0.606933
104.5	254	25	0.414079	193	25	0.554017	1706	195	0.484924	1413	195	0.59293
104.75	229	31	0.580796	168	31	0.813115	1511	196	0.554848	1218	196	0.7
105	198	29	0.632153	137	28	0.910569	1315	156	0.504446	1022	149	0.629024
105.25	169	19	0.476489	109	18	0.72	1159	146	0.537753	873	143	0.713662
105.5	150	18	0.510638	91	17	0.824242	1013	109	0.454877	730	99	0.581925
105.75	132	14	0.448	74	12	0.705882	904	116	0.548463	631	110	0.763889
106	118	20	0.740741	62	12	0.857143	788	90	0.484522	521	63	0.514811
106.25	98	13	0.568306	50	10	0.888889	698	86	0.525191	458	62	0.580796
106.5	85	14	0.717949	40	6	0.648649	612	86	0.604569	396	56	0.608696
106.75	71	12	0.738462	34	7	0.918033	526	71	0.579001	340	48	0.607595
107	59	9	0.660551	27	7	1.19149	455	69	0.656362	292	42	0.619926
Note:
lx - life table number surviving
dx - life table number dying in the interval
hx - hazard rate
